# Supplementary material for: Molecular mechanisms leading to ceftolozane/tazobactam resistance in clinical isolates of Pseudomonas aeruginosa from five Latin American countries
Source: Front Microbiol. 2022 Oct 24;13:1035609. doi: 10.3389/fmicb.2022.1035609 (PMC9638110; doi:10.3389/fmicb.2022.1035609)
Supplement: Supplementary file 1 [file Table_1.XLSX]

## Sheet: Suppl file 1 Mojica et al. 
ID	COUNTRY	MIC	MLST	PDC	PBP4 (DacB)	PBP3 (FtsI)	AmpC (PDC)	AmpR	AmpD
23PAE	ARGENTINA	64	1195	33	T27S, S150G, N197S, A180G, P181A		T79A, V179L, V330I, G365A	E114A, G283E, M288R	G148A
4PAE	ARGENTINA	32	179	8			T79A		Q44H, G148A, D183Y
10PAE	ARGENTINA	>128	3962	1	T27S, S150G, N197S, A180G, P181A
53PAE	ARGENTINA	128	244	33	T27S, S150G, N197S, A180G, P181A		T79A		G148A, D183Y
52PAE	ARGENTINA	>128	244	1	T27S, S150G, N197S, A180G, P181A		T79A		G148A, D183Y
51PAE	ARGENTINA	>128	244	1	T27S, S150G, N197S, A180G, P181A		T79A		G148A, D183Y
25PAE	BRAZIL	8	3964	5			T79A
5PAE	BRAZIL	>128	298	16			G1D, T79A, V179L, G365A	E114A, G283E, M288Q
48PAE	BRAZIL	64	1033	6	A394P				CODON DE PARADA PREMATURO
49PAE	BRAZIL	16	235	35			G1D, T79A, V179L, G365A
50PAE	BRAZIL	>128	244	1			T79A		G148A, D183Y
28PAE	CHILE	16	1756	3			T79A		G148A, D183Y
35PAE	CHILE	8	3040	3			T79A
24PAE	CHILE	64	357	11			T79A, V179L, G365A	E114A, G283E, M288Q
47PAE	CHILE	32	209	19a		N117S	G1D, T79A, V179L, V330I, G365A		Q44H, G148A
12PAE	COLOMBIA	32	1128	5	A394P		T79A		G148A
2PAE	COLOMBIA	>128	261	67		N117S	T79A		G148A
8PAE	COLOMBIA	>128	309	37		N117S	G1D, T79A, V179L, V330I, G365A	G283A, M288Q	Q44H, G148A
34PAE	COLOMBIA	>128	235	35			G1D, T79A, V179L, V330I, G365A	G283A, M288Q	G148A
40PAE	COLOMBIA	64	111	1
7PAE	COLOMBIA	32	3966	8			T79A		G148A, D183Y
36PAE	COLOMBIA	32	3963	3	A394P		T79A		CODON DE PARADA PREMATURO
19PAE	COLOMBIA	16	1117	24			T79A, G365A		Q44H, G148A, D183Y
32PAE	COLOMBIA	16	235	35			G1D, T79A, V179L, G365A	G283A, M288Q	G148A
20PAE	COLOMBIA	16	12	5			T79A	M288Q
21PAE	COLOMBIA	16	3236	37			G1D, T79A, V179L, V330I, G365A	E114A, G283E, M288Q
31PAE	COLOMBIA	>128	3967	3			T79A
26PAE	COLOMBIA	>128	2033	3			T79A
6PAE	COLOMBIA	>128	3965	16			G1D, T79A, V179L, G365A	E114A, G283E, M288Q
13PAE	COLOMBIA	32	308	37			G1D, T79A, V179L, V330I, G365A	G283A, M288Q
55PAE	COLOMBIA	>128	549	1			T79A
57PAE	COLOMBIA	32	3961	1			T79A	G283A, M288Q	G148A
54PAE	COLOMBIA	>128	244	1			T79A		G148A, D183Y
56PAE	COLOMBIA	64	235	35			G1D, T79A, V179L, G365A		G148A
22PAE	MEXICO	64	926	19a			G1D, T79A, V179L, V330I, G365A	G283A, M288Q	G148A
29PAE	MEXICO	64	309	37		N117S	G1D, T79A, V179L, V330I, G365A	G283A, M288Q	Q44H, G148A
14PAE	MEXICO	16	151	3		N117S	T79A	G283A, M288Q	G148A, D183Y
15PAE	MEXICO	8	151	3		N117S	T79A	G283A, M288Q	G148A, D183Y
16PAE	MEXICO	32	151	3		N117S	T79A	G283A, M288Q	G148A, D183Y
9PAE	MEXICO	>128	235	35			G1D, T79A, V179L, G365A	G283A, M288Q	G148A
27PAE	MEXICO	>128	235	35			G1D, T79A, V179L, G365A	G283A, M288Q	G148A
11PAE	MEXICO	>128	235	35			G1D, T79A, V179L, G365A	G283A, M288Q	G148A
39PAE	MEXICO	>128	309	37		N117S	G1D, T79A, V179L, V330I, G365A	G283A, M288Q	Q44H
30PAE	MEXICO	64	309	37		N117S	G1D, T79A, V179L, V330I, G365A	G283A, M288Q	Q44H, G148A
38PAE	MEXICO	8	2192	64			G1D, T79A, V179L, V330I, G365A	E114A
17PAE	MEXICO	32	575	3	A394P		T79A		CODON DE PARADA PREMATURO
1PAE	MEXICO	32	575	3	A394P		T79A		CODON DE PARADA PREMATURO
18PAE	MEXICO	16	575	3	A394P		T79A		CODON DE PARADA PREMATURO
33PAE	MEXICO	32	575	3	A394P		T79A		CODON DE PARADA PREMATURO
3PAE	MEXICO	>128	252	3			T79A
37PAE	MEXICO	32	575	3	A394P		T79A		CODON DE PARADA PREMATURO
41PAE	MEXICO	>128	309	19a		N117S	G1D, T79A, V179L, V330I, G365A		Q44H, G148A
42PAE	MEXICO	64	3328	3			T79A		G148A, D183Y
43PAE	MEXICO	>128	309	19a		N117S	G1D, T79A, V179L, V330I, G365A		Q44H, G148A
44PAE	MEXICO	32	575	3	A394P		T79A		CODON DE PARADA PREMATURO
45PAE	MEXICO	16	151	3			T79A		G148A, D183Y
46PAE	MEXICO	32	575	3	A394P		T79A
